# Supplementary material for: CAVPENET Peptide Inhibits Prostate Cancer Cells Proliferation and Migration through PP1γ-Dependent Inhibition of AKT Signaling
Source: Pharmaceutics. 2024 Sep 12;16(9):1199. doi: 10.3390/pharmaceutics16091199 (PMC11434739; doi:10.3390/pharmaceutics16091199)
Supplement: Supplementary file 1 [file pharmaceutics-16-01199-s001.zip]

Archive with 2 entries (2 files):
- Supplementary Table S1.pdf
- Supplementary figures.pdf
